# Supplementary material for: Toxoplasma gondii requires its plant-like heme biosynthesis pathway for infection
Source: PLoS Pathog. 2020 May 14;16(5):e1008499. doi: 10.1371/journal.ppat.1008499 (PMC7252677; doi:10.1371/journal.ppat.1008499)
Supplement: S1 Table — Gene IDs listed in the table were identified by searching for orthologs of heme biosynthetic proteins in www.eupathdb.org. (XLSX) [file ppat.1008499.s017.xlsx]

## Sheet: Sheet2
S1 Table. Ortholog search of heme biosynthetic genes in apicomplexan parasites using the Basic Local Alignment Search Tool (BLAST).
	Toxoplasma gondii	Plasmodium falciparum	Cyclospora cayetanensis	Cystoisospora suis	Eimeria tenella	Hammondia hammondi	Neospora caninum	Sarcocystis neurona
Strain Name	GT1	3D7	NF1_C8	Wien I	Houghton	H.H.34	Liverpool	SN3
ALAS	TGGT1_258690	PF3D7_1246100	LOC34619497	CSUI_004081	ETH_00016485	HHA_290980	NCLIV_027820	SN3_01100600
PBGS	TGGT1_253900	PF3D7_1440300	LOC34617740	Absent	ETH_00007350	HHA_253900	NCLIV_008230	SN3_03600095
PBGD	TGGT1_271420	PF3D7_1209600	LOC113146509	CSUI_000595	ETH_00020880	HHA_271420	NCLIV_035490	SN3_00101020
UROS	TGGT1_264200	Absent	Absent	CSUI_009503	ETH_00008325 (low identity)	HHA_264200	NCLIV_023880	SN3_01800755
UROD	TGGT1_289940	PF3D7_0607300	LOC34623053	CSUI_000961	ETH_00024295	HHA_289940	NCLIV_042300	SN3_00101510
CPOX	TGGT1_223020	PF3D7_1142400	LOC34621554	CSUI_004718	ETH_00005220	HHA_223020	NCLIV_006040	SN3_00900765
PPO	TGGT1_272490	PF3D7_1028100	LOC113147076	CSUI_005188	Absent	HHA_272490	NCLIV_034830	SN3_00202475
FECH	TGGT1_258650	PF3D7_1364900	LOC34621496	CSUI_009096	ETH_00013450	HHA_258650	NCLIV_027860	SN3_00300420
